# Supplementary material for: Hierarchical VOx@Wood Aerogel Electrodes with Tunable Valence States for Enhanced Energy Storage
Source: Nanomaterials (Basel). 2025 Aug 14;15(16):1249. doi: 10.3390/nano15161249 (PMC12388124; doi:10.3390/nano15161249)
Supplement: Supplementary file 1 [file nanomaterials-15-01249-s001.zip]

Archive with 1 entries (1 files):
- nanomaterials-3742120-supplementary.pdf
